# Supplementary material for: Treatment Efficacy of Immune Checkpoint Inhibitors for Patients with Advanced or Metastatic Colorectal Cancer: A Systematic Review and Meta-Analysis
Source: J Clin Med. 2021 Aug 16;10(16):3599. doi: 10.3390/jcm10163599 (PMC8397178; doi:10.3390/jcm10163599)
Supplement: Supplementary file 1 [file jcm-10-03599-s001.zip]

Archive with 1 entries (1 files):
- jcm-1286035-supplementary.pdf
